# Supplementary material for: Boosting the Capacitance of Covalent Organic Framework Supercapacitors by Hydroquinone Redox Electrolyte Addition
Source: Gels. 2024 Oct 31;10(11):705. doi: 10.3390/gels10110705 (PMC11594047; doi:10.3390/gels10110705)
Supplement: Supplementary file 1 [file gels-10-00705-s001.zip]

Archive with 1 entries (1 files):
- gels-3227531-supplementary.pdf
